# Supplementary material for: Laparoscopic Radical Trachelectomy after Neoadjuvant Chemotherapy for Fertility Preservation in Early-Stage Bulky Cervical Cancer: A Case Report and Literature Review
Source: Medicina (Kaunas). 2022 Dec 12;58(12):1827. doi: 10.3390/medicina58121827 (PMC9788146; doi:10.3390/medicina58121827)
Supplement: Supplementary file 1 [file medicina-58-01827-s001.zip]

Archive with 1 entries (1 files):
- Video 1. Colposcopic image of cervix during initial evaluation.mp4
